# Supplementary material for: Antiviral and Immunomodulatory Effects of α-Mangostin Against Feline Infectious Peritonitis Virus: In Vitro Assay
Source: Animals (Basel). 2025 Aug 18;15(16):2417. doi: 10.3390/ani15162417 (PMC12383049; doi:10.3390/ani15162417)
Supplement: Supplementary file 1 [file animals-15-02417-s001.zip]

Archive with 1 entries (1 files):
- animals-3781480-supplementary.pdf
